# Supplementary material for: Ischemia/reperfusion-activated ferroptosis in the early stage triggers excessive inflammation to aggregate lung injury in rats
Source: Front Med (Lausanne). 2023 Jun 23;10:1181286. doi: 10.3389/fmed.2023.1181286 (PMC10327590; doi:10.3389/fmed.2023.1181286)
Supplement: Supplementary file 1 [file Table_1.XLSX]

## Sheet: Sheet1
gene	Forward	Reverse
COX2	TTGGAGGCGAAGTGGGTTTT	TGGGAGGCACTTGCATTGAT
SLC39A14	GAGCACCATCACGGACAT	CCCTTGAGCCAGTAGCA
ACSL4	TCCAAGCCAGAAAACTCAAGC	GGTGTACATGACAATGGCCAT
GPX4	ATGCCCACCCACTGTGGAA	GGCACACACTTGTAGGGCTAGAGA
IL-6	CTCTCCGCAAGAGACTTCCA	ATACTGGTCTGTTGTGGGTGG
IL-1β	AGGCTGACAGACCCCAAAAG	CTCCACGGGCAAGACATAGG
TNF-α	CGTCAGCCGATTTGCCATTT	CTCCAAAGTAGACCTGCCCG
Caspase3	GGACAACAACGAAACCTCCG	CCATTGCGAGCTGACATTCC
β-actin	CTATCGGCAATGAGCGGTTC	GAGGTCTTTACGGATGTCAACG
